# Supplementary material for: Clinical Risk Factors and First Gestational 75 g OGTT May Predict Recurrent and New-Onset Gestational Diabetes in Multiparous Women
Source: J Clin Med. 2024 Sep 2;13(17):5200. doi: 10.3390/jcm13175200 (PMC11396485; doi:10.3390/jcm13175200)
Supplement: Supplementary file 1 [file jcm-13-05200-s001.zip]

Archive with 1 entries (1 files):
- jcm-3149751-supplementary.pdf
